# Supplementary material for: Functional Morphology and Morphological Diversification of Hind Limb Cross-Sectional Traits in Mustelid Mammals
Source: Integr Org Biol. 2020 Jan 8;2(1):obz032. doi: 10.1093/iob/obz032 (PMC7671153; doi:10.1093/iob/obz032)
Supplement: obz032_Supplementary_Data [file obz032_supplementary_data.zip]

Archive with 5 entries (5 files):
- Attach_obz032_2020-Jan-16-185630.zip
- Hindlimb Cross-Section MS Supporting Figures.pdf
- Tables A1-A6.docx
- Tables S1-S3 Revised.docx
- Tables S4-S6 Revised.docx
